# Supplementary material for: Analyzes of genome-wide association follow-up study for calving traits in dairy cattle
Source: BMC Genet. 2012 Aug 14;13:71. doi: 10.1186/1471-2156-13-71 (PMC3465222; doi:10.1186/1471-2156-13-71)
Supplement: Additional file 1 — Table S1. Chromosomal location of the QTL for calving traits. [file 1471-2156-13-71-S1.xlsx]

## Sheet: Sheet1
chr	SNP_LB	position_LB	SNP_UB	position_UB	Top_SNP	position_qtl	Trait
1	ARS-BFGL-NGS-972	130984703	ARS-BFGL-NGS-84687	131684053	ss105290965	131463730	BI
1	ARS-BFGL-NGS-89044	2645246	ARS-BFGL-NGS-16784	3010948	ss86303766	2847001	CI
1	BTB-01305554	139334259	BTB-01839901	140996730	rs43282740	140276805	DCEL
1	BTB-01773000	138993085	ARS-BFGL-NGS-73455	140524195	rs41660526	139495537	DCSL
3	BFGL-NGS-114552	94364377	BFGL-NGS-114466	97462890	rs43712135	96790306	CI
3	BTB-00160996	116304940	ARS-BFGL-NGS-15642	116821782	rs41886442	116781408	DCSL
3	ARS-BFGL-NGS-4358	47777991	Hapmap48658-BTA-122432	48139147	rs41575042	48139147	DCSL
3	BTB-01517782	94148947	Hapmap25832-BTA-141681	96323465	rs42634366	94212820	MCEF
3	BFGL-NGS-115218	99853456	Hapmap57408-rs29021851	101636723	rs42986961	101138019	MSBF
3	Hapmap41060-BTA-68516	83093150	Hapmap41493-BTA-28649	85629524	ss86329444	84669155	MCSF
4	Hapmap38427-BTA-70434	44952454	ARS-BFGL-NGS-95937	47737653	ss86305544	47697368	DCSL
4	Hapmap35157-BES8_Contig505_1669	85605410	ARS-BFGL-NGS-17043	86324014	rs42764136	86259448	MCEL
4	Hapmap44212-BTA-122090	69782727	ARS-BFGL-NGS-70032	70482602	ss86281977	70419951	MCSF
5	Hapmap40496-BTA-121703	105368208	ARS-BFGL-NGS-10549	105931545	rs41257416	105870613	DCSF
5	ARS-BFGL-NGS-33993	107031270	Hapmap38434-BTA-74956	107451881	rs29018274	107362671	DCSL
5	ARS-BFGL-NGS-69333	49350626	BFGL-NGS-114918	51029985	ss117967741	50870187	MSBF
6	ARS-BFGL-NGS-106770	108476017	ARS-BFGL-NGS-28132	109951981	ss86307817	109022523	CI
6	ARS-BFGL-NGS-34909	108444286	BFGL-NGS-110156	109868839	ss86307817	109022523	DCEL
6	ARS-BFGL-NGS-65182	108284991	ARS-BFGL-NGS-28132	109951981	ss86307817	109022523	MCEF
6	Hapmap23929-BTA-104306	68154985	BFGL-NGS-117708	70999090	ss86341640	70000724	MSBF
6	Hapmap49468-BTA-116730	16514919	ARS-BFGL-NGS-65823	16948256	ss86324476	18488052	MSBL
6	BTB-00133212	88656290	BTB-01025945	89528071	rs42187586	89528071	MCSL
7	ARS-BFGL-NGS-62578	91693979	ARS-BFGL-NGS-18900	93218452	ss86285499	92474466	DCSL
7	BTB-01568825	10907840	ARS-BFGL-NGS-72083	16852008	ss86286623	12752376	MSBF
8	BFGL-NGS-110505	86613020	Hapmap49329-BTA-82142	88464533	ss86340789	87367415	CI
8	ARS-BFGL-NGS-13571	86647495	ARS-BFGL-NGS-10590	87628120	ss86340789	87367415	MCEF
9	BFGL-NGS-116404	86577283	BTB-00404235	90365450	rs41595007	88955721	CI
9	Hapmap51813-BTA-15470	42574267	Hapmap24524-BTA-107865	46351157	ss86288121	43960964	DCSL
9	ARS-BFGL-NGS-98591	65384777	BTA-113948-no-rs	65818036	ss86307082	65543624	DCSL
9	ARS-BFGL-NGS-101711	92300111	Hapmap48098-BTA-84937	96298532	ss86294729	95728849	MSBF
9	BTB-00388729	37914265	ARS-BFGL-NGS-78387	39339429	ss86308061	39339429	MCSL
10	ARS-BFGL-NGS-67883	2120126	Hapmap48018-BTA-60331	2729641	ss86341005	13852686	BI
10	BTB-00431287	59036433	Hapmap58510-rs29024208	60590129	rs29024208	60590129	CI
10	ARS-BFGL-NGS-23526	2541230	ARS-BFGL-NGS-6600	3691643	ss86341005	13852686	DCEF
10	UA-IFASA-4465	27299922	BTA-62303-no-rs	28838152	rs43625662	28285995	DCSF
10	BTA-61228-no-rs	21516136	Hapmap47352-BTA-62263	26431631	ss86302387	22227480	DCSL
10	ARS-BFGL-NGS-54030	59125626	Hapmap58510-rs29024208	60590129	rs29024208	60590129	MCEF
11	ARS-BFGL-NGS-103198	27054291	ARS-BFGL-NGS-58445	29207614	rs43675056	28713499	BI
11	BTB-01744126	18221603	ARS-BFGL-NGS-3421	19125116	ss86302619	18635979	DCEL
12	Hapmap38798-BTA-100325	42005184	BFGL-NGS-114590	44402707	ss105242555	44192405	DCEL
12	BTB-00499441	56173146	Hapmap33957-BES4_Contig323_1373	57803744	rs43705112	56953523	DCSF
12	BFGL-NGS-111199	42289012	UA-IFASA-3438	42776646	ss86340360	42709211	DCSL
12	BFGL-NGS-111140	31439132	Hapmap48681-BTA-19661	33721124	ss86307235	33037434	MSBF
13	Hapmap54972-rs29014977	64399733	Hapmap40712-BTA-33406	67101174	rs29026486	65259649	BI
13	ARS-BFGL-NGS-96622	16953393	ARS-BFGL-NGS-104014	17383654	ss86309291	17266404	CI
13	BFGL-NGS-110904	59072057	ARS-BFGL-NGS-66442	60094367	ss86311878	59561875	DCEL
13	BFGL-NGS-110904	59072057	BTB-00534589	60300299	rs41576551	59756132	DSBL
13	BTA-33019-no-rs	56833592	ARS-BFGL-NGS-81473	59561875	ss86311878	59561875	DCSF
13	Hapmap40246-BTA-32935	55613243	ARS-BFGL-NGS-35771	60468277	ss86296563	57693460	DCSL
13	ARS-BFGL-NGS-96622	16953393	ARS-BFGL-NGS-104014	17383654	ss86331172	17383654	MSBF
15	BTA-37724-no-rs	77169139	ARS-USMARC-Parent-DQ866818-rs29011701	79187295	ss86337540	77622594	BI
15	BFGL-NGS-115316	77451913	Hapmap42192-BTA-37799	78966608	ss86337540	77622594	DCEF
15	BTA-37724-no-rs	77169139	BFGL-NGS-119176	81574949	rs43197822	79971651	MSBF
15	BTB-01199261	20435893	Hapmap41524-BTA-37998	21251960	rs41745388	21138866	MCSF
17	ARS-BFGL-NGS-92298	67882288	ARS-BFGL-NGS-102379	68515374	ss86295131	68221835	DCEF
17	BTB-01817680	7885110	BTA-100207-no-rs	9624970	rs42310822	8534758	DCSL
17	ARS-BFGL-NGS-36892	70460874	ARS-BFGL-BAC-35623	71352459	ss105264005	71352459	DCSL
18	ARS-BFGL-NGS-25317	57949128	BTA-03959-no-rs	62221442	ss86324977	57589121	BI
18	BFGL-NGS-116678	12491673	UA-IFASA-8043	13346768	ss117965066	13346768	BI
18	Hapmap56936-ss46526655	2605069	Hapmap43580-BTA-43969	4271633	rs41599615	10805833	CI
18	Hapmap56958-ss46526466	56420153	Hapmap40906-BTA-121147	58551307	ss86324977	57589121	DCEF
18	ARS-BFGL-NGS-109285	57589121	Hapmap44043-BTA-24219	60205583	ss86324977	57589121	DCEL
18	ARS-BFGL-NGS-101491	13839646	Hapmap42446-BTA-118372	15199711	ss117972313	15069718	DCEL
18	Hapmap39335-BTA-43845	56642741	ARS-BFGL-NGS-102196	61182535	ss86324977	57589121	DSBF
18	Hapmap39335-BTA-43845	56642741	BTB-00732576	61982105	ss86324977	57589121	DSBL
18	Hapmap39335-BTA-43845	56642741	Hapmap39566-BTA-43960	60319267	ss86324977	57589121	DCSF
18	BTB-00731236	57332964	Hapmap39566-BTA-43960	60319267	ss86324977	57589121	DCSL
18	ARS-BFGL-NGS-25688	14038121	UA-IFASA-6050	15225943	ss117972313	15069718	DCSL
19	BFGL-NGS-117973	26656773	ARS-BFGL-NGS-14725	29441262	ss86334146	28095023	CI
19	Hapmap41463-BTA-16302	10085159	ARS-BFGL-NGS-88296	11970132	ss117965187	12920699	DCSL
19	BTA-45324-no-rs	37817322	ARS-BFGL-NGS-25136	41540643	ss86339190	38546855	MCEF
19	ARS-BFGL-NGS-21327	27131960	ARS-BFGL-NGS-31543	28545943	ss86333402	28366979	MSBF
20	BTA-88011-no-rs	23843046	Hapmap43595-BTA-50145	27401701	rs29018884	27100488	CI
20	BTB-00774644	17946080	ARS-BFGL-NGS-25782	18537789	ss86284229	18144703	DCSL
20	ARS-BFGL-NGS-31361	26602523	ARS-BFGL-BAC-36220	27928617	rs41601571	26942991	MCEF
20	Hapmap58153-rs29020764	20392520	BFGL-NGS-119721	21322442	rs41571655	21213044	MSBL
21	Hapmap55337-rs29009998	11981034	BFGL-NGS-109907	12539191	ss86337107	12539191	DCEL
21	ARS-BFGL-NGS-105547	43096903	ARS-BFGL-NGS-41594	44765704	ss86314678	921678	CI
23	BFGL-NGS-116348	12027791	ARS-BFGL-NGS-78960	13820849	rs41640058	12838486	CI
23	ARS-BFGL-NGS-36754	11589692	ARS-BFGL-NGS-101393	14063300	rs41640058	12838486	MCEF
23	BFGL-NGS-116348	12027791	ARS-BFGL-NGS-91598	13122318	ss86285791	12910040	MSBF
23	BTB-00869928	44754145	BTB-00868343	46672013	rs42032727	46672013	MSBF
25	ARS-BFGL-NGS-38544	35928367	ARS-BFGL-NGS-4979	36709894	ss86322159	36339896	BI
25	ARS-BFGL-NGS-7030	21166451	ARS-BFGL-NGS-103926	21983909	rs41572366	21655452	CI
25	ARS-BFGL-NGS-38544	35928367	ARS-BFGL-NGS-5763	36514994	ss86322703	36493458	DCEF
25	BFGL-NGS-112660	27454679	Hapmap25197-BTC-059298	30183716	rs41624936	29873982	DCEL
25	BTB-01701816	29113430	ARS-BFGL-NGS-92004	29944153	rs29012599	29065778	DCSL
25	ARS-BFGL-NGS-7030	21166451	ARS-BFGL-NGS-103926	21983909	rs41572366	21655452	MCEF
26	ARS-BFGL-NGS-73350	32154699	ARS-BFGL-NGS-16835	33059584	rs43145430	32716808	CI
26	ARS-BFGL-NGS-28793	14934474	BFGL-NGS-110475	15604631	ss86309426	15145083	DCSL
26	Hapmap23372-BTA-91325	30452407	ARS-BFGL-NGS-22838	32030774	rs43145430	32716808	MCEF
