# Supplementary material for: Analyzes of genome-wide association follow-up study for calving traits in dairy cattle
Source: BMC Genet. 2012 Aug 14;13:71. doi: 10.1186/1471-2156-13-71 (PMC3465222; doi:10.1186/1471-2156-13-71)
Supplement: Additional file 2 — Table S2. List of genes located in the QTL region on BTA13. [file 1471-2156-13-71-S2.xls]

## Sheet: Sheet1
Ensembl Gene ID	Ensembl Transcript ID	Ensembl Protein ID	Chromosome Name	Description	Gene Start (bp)	Gene End (bp)	Status (gene)
ENSBTAG00000047991	ENSBTAT00000039328	ENSBTAP00000039125	13	Uncharacterized protein [Source:UniProtKB/TrEMBL;Acc:F1MNR6]	55627852	55655516	KNOWN
ENSBTAG00000047991	ENSBTAT00000060959	ENSBTAP00000053183	13	Uncharacterized protein [Source:UniProtKB/TrEMBL;Acc:F1MNR6]	55627852	55655516	KNOWN
ENSBTAG00000015058	ENSBTAT00000020042	ENSBTAP00000020042	13		55672235	55803649	KNOWN
ENSBTAG00000020261	ENSBTAT00000027003	ENSBTAP00000027003	13	cadherin 26 [Source:HGNC Symbol;Acc:15902]	57056797	57091107	KNOWN_BY_PROJECTION
ENSBTAG00000003608	ENSBTAT00000004704	ENSBTAP00000004704	13	Synaptonemal complex protein 2 [Source:UniProtKB/TrEMBL;Acc:A2I9A5]	57125794	57197458	KNOWN
ENSBTAG00000015080	ENSBTAT00000020076	ENSBTAP00000020076	13	phosphatase and actin regulator 3 [Source:RefSeq peptide;Acc:NP_001095489]	57207491	57293850	KNOWN
ENSBTAG00000012109	ENSBTAT00000053897	ENSBTAP00000052537	13	endothelin 3 [Source:HGNC Symbol;Acc:3178]	57571799	57596875	KNOWN_BY_PROJECTION
ENSBTAG00000011940	ENSBTAT00000015842	ENSBTAP00000015842	13	zinc finger protein 831 [Source:HGNC Symbol;Acc:16167]	57655459	57724296	KNOWN_BY_PROJECTION
ENSBTAG00000004402	ENSBTAT00000005773	ENSBTAP00000005773	13	protein slowmo homolog 2 [Source:RefSeq peptide;Acc:NP_001030553]	57855967	57864630	KNOWN
ENSBTAG00000039208	ENSBTAT00000056576	ENSBTAP00000051455	13	ATP synthase subunit epsilon, mitochondrial [Source:UniProtKB/Swiss-Prot;Acc:P05632]	57866138	57869829	KNOWN
ENSBTAG00000018785	ENSBTAT00000025008	ENSBTAP00000025008	13	tubulin, beta 1 [Source:RefSeq peptide;Acc:NP_001137572]	57874077	57879042	KNOWN
ENSBTAG00000018784	ENSBTAT00000025007	ENSBTAP00000025007	13	cathepsin Z precursor [Source:RefSeq peptide;Acc:NP_001071303]	57889707	57899205	KNOWN
ENSBTAG00000018783	ENSBTAT00000025006	ENSBTAP00000025006	13	Uncharacterized protein [Source:UniProtKB/TrEMBL;Acc:F1MW69]	57899212	57909996	KNOWN
ENSBTAG00000017475	ENSBTAT00000023246	ENSBTAP00000023246	13	Guanine nucleotide-binding protein G(s) subunit alpha isoforms short [Source:UniProtKB/Swiss-Prot;Acc:P04896]	58010287	58049012	KNOWN
ENSBTAG00000017475	ENSBTAT00000023234	ENSBTAP00000023234	13	Guanine nucleotide-binding protein G(s) subunit alpha isoforms short [Source:UniProtKB/Swiss-Prot;Acc:P04896]	58010287	58049012	KNOWN
ENSBTAG00000047223	ENSBTAT00000064800	ENSBTAP00000055023	13	Neuroendocrine secretory protein 55LSAL tetrapeptideGAIPIRRH peptide [Source:UniProtKB/Swiss-Prot;Acc:O18979]	58019524	58049012	KNOWN
ENSBTAG00000047223	ENSBTAT00000064670	ENSBTAP00000054341	13	Neuroendocrine secretory protein 55LSAL tetrapeptideGAIPIRRH peptide [Source:UniProtKB/Swiss-Prot;Acc:O18979]	58019524	58049012	KNOWN
ENSBTAG00000016724	ENSBTAT00000022232	ENSBTAP00000022232	13	probable aminopeptidase NPEPL1 [Source:RefSeq peptide;Acc:NP_001029469]	58207245	58222951	KNOWN
ENSBTAG00000003872	ENSBTAT00000005055	ENSBTAP00000005055	13	Uncharacterized protein [Source:UniProtKB/TrEMBL;Acc:E1BIQ3]	58237976	58260726	KNOWN
ENSBTAG00000020397	ENSBTAT00000027185	ENSBTAP00000027185	13	Uncharacterized protein [Source:UniProtKB/TrEMBL;Acc:F1MNB8]	58439175	58446547	KNOWN
ENSBTAG00000017424	ENSBTAT00000023164	ENSBTAP00000023164	13	Vesicle-associated membrane protein-associated protein B [Source:UniProtKB/Swiss-Prot;Acc:A2VDZ9]	58463228	58510710	KNOWN
ENSBTAG00000018053	ENSBTAT00000024031	ENSBTAP00000024031	13	ras-related protein Rab-22A [Source:RefSeq peptide;Acc:NP_001092635]	58537701	58585721	KNOWN
ENSBTAG00000013574	ENSBTAT00000018048	ENSBTAP00000018048	13	Uncharacterized protein [Source:UniProtKB/TrEMBL;Acc:E1BFD6]	58663305	58673817	KNOWN
ENSBTAG00000016926	ENSBTAT00000056553	ENSBTAP00000053114	13	hypothetical protein LOC505337 [Source:RefSeq peptide;Acc:NP_001068666]	58709492	58725285	KNOWN
ENSBTAG00000031524	ENSBTAT00000044681	ENSBTAP00000042158	13	transmembrane prostate androgen-induced protein [Source:RefSeq peptide;Acc:NP_001071546]	59023080	59076365	KNOWN
ENSBTAG00000012406	ENSBTAT00000055913	ENSBTAP00000049015	13	Uncharacterized protein [Source:UniProtKB/TrEMBL;Acc:E1BLN4]	59099339	59109190	KNOWN
ENSBTAG00000012406	ENSBTAT00000016462	ENSBTAP00000016462	13	Uncharacterized protein [Source:UniProtKB/TrEMBL;Acc:E1BLN4]	59099339	59109190	KNOWN
ENSBTAG00000012406	ENSBTAT00000037112	ENSBTAP00000036951	13	Uncharacterized protein [Source:UniProtKB/TrEMBL;Acc:E1BLN4]	59099339	59109190	KNOWN
ENSBTAG00000001936	ENSBTAT00000002520	ENSBTAP00000002520	13	phosphoenolpyruvate carboxykinase, cytosolic [Source:RefSeq peptide;Acc:NP_777162]	59144594	59150719	KNOWN
ENSBTAG00000013079	ENSBTAT00000017390	ENSBTAP00000017390	13	CCCTC-binding factor (zinc finger protein)-like [Source:RefSeq peptide;Acc:NP_001116837]	59193465	59217987	KNOWN
ENSBTAG00000008105	ENSBTAT00000010660	ENSBTAP00000010660	13	Uncharacterized protein [Source:UniProtKB/TrEMBL;Acc:E1BLB7]	59294500	59308857	KNOWN
ENSBTAG00000010934	ENSBTAT00000014523	ENSBTAP00000014523	13	mRNA export factor [Source:UniProtKB/Swiss-Prot;Acc:Q5E9A4]	59323502	59341187	KNOWN
ENSBTAG00000044210	ENSBTAT00000061470	ENSBTAP00000053612	13		59349056	59363436	KNOWN
ENSBTAG00000015362	ENSBTAT00000060945	ENSBTAP00000053246	13	Uncharacterized protein [Source:UniProtKB/TrEMBL;Acc:F1MLT0]	59425468	59510393	KNOWN
ENSBTAG00000002065	ENSBTAT00000002671	ENSBTAP00000002671	13	transcription factor AP-2 gamma [Source:RefSeq peptide;Acc:NP_001068977]	59903160	59912715	KNOWN
ENSBTAG00000031462	ENSBTAT00000044584	ENSBTAP00000042068	13	hypothetical protein LOC784495 [Source:RefSeq peptide;Acc:NP_001099109]	59979127	59980694	KNOWN
ENSBTAG00000027390	ENSBTAT00000039313	ENSBTAP00000039110	13	hypothetical protein LOC513536 [Source:RefSeq peptide;Acc:NP_001069093]	59983723	60027251	KNOWN
ENSBTAG00000006243	ENSBTAT00000008192	ENSBTAP00000008192	13	Uncharacterized protein [Source:UniProtKB/TrEMBL;Acc:E1BN51]	59998610	60002281	KNOWN
ENSBTAG00000014555	ENSBTAT00000019348	ENSBTAP00000019348	13	Cas scaffolding protein family member 4 [Source:HGNC Symbol;Acc:15878]	60037045	60071071	KNOWN_BY_PROJECTION
ENSBTAG00000006639	ENSBTAT00000008722	ENSBTAP00000008722	13	cleavage stimulation factor subunit 1 [Source:RefSeq peptide;Acc:NP_001071333]	60077491	60091145	KNOWN
ENSBTAG00000013009	ENSBTAT00000044590	ENSBTAP00000042073	13	Serine/threonine-protein kinase 6 [Source:UniProtKB/Swiss-Prot;Acc:Q2TA06]	60092043	60107177	KNOWN
ENSBTAG00000013007	ENSBTAT00000017292	ENSBTAP00000017292	13	hypothetical protein LOC516545 [Source:RefSeq peptide;Acc:NP_001073747]	60109036	60119697	KNOWN
ENSBTAG00000033397	ENSBTAT00000047515	ENSBTAP00000044718	13	signal-regulatory protein delta [Source:RefSeq peptide;Acc:NP_001069355]	60208924	60219601	KNOWN
ENSBTAG00000006539	ENSBTAT00000008588	ENSBTAP00000008588	13	signal-regulatory protein beta 2 [Source:HGNC Symbol;Acc:16247]	60226028	60232034	KNOWN_BY_PROJECTION
ENSBTAG00000006533	ENSBTAT00000008580	ENSBTAP00000008580	13	NSFL1 cofactor p47 [Source:UniProtKB/Swiss-Prot;Acc:Q3SZC4]	60244889	60265244	KNOWN
ENSBTAG00000008303	ENSBTAT00000010928	ENSBTAP00000010928	13	Peptidyl-prolyl cis-trans isomerase FKBP1A [Source:UniProtKB/Swiss-Prot;Acc:P18203]	60276502	60303755	KNOWN
ENSBTAG00000045509	ENSBTAT00000066184	ENSBTAP00000055507	13		57115096	57116235	KNOWN
ENSBTAG00000027397	ENSBTAT00000039322	ENSBTAP00000039119	13	Uncharacterized protein [Source:UniProtKB/TrEMBL;Acc:F1MNS9]	57120666	57121565	KNOWN
ENSBTAG00000024608	ENSBTAT00000057439	ENSBTAP00000054646	13	PREDICTED: Bos taurus ribosomal protein L9-like (LOC100335936), miscRNA. [Source:RefSeq DNA;Acc:XR_082968]	59957517	59958130	KNOWN
ENSBTAG00000004712	ENSBTAT00000006185	ENSBTAP00000006185	13	Uncharacterized protein [Source:UniProtKB/TrEMBL;Acc:F1N6N8]	60185129	60186103	KNOWN
ENSBTAG00000044456	ENSBTAT00000061889		13	bta-mir-2307 [Source:miRBase;Acc:MI0011320]	59489950	59490018	KNOWN
ENSBTAG00000038838	ENSBTAT00000054256		13		58308600	58308740	NOVEL
ENSBTAG00000037492	ENSBTAT00000057098		13		59724647	59724754	NOVEL
ENSBTAG00000047773	ENSBTAT00000065538		13		59417327	59417442	NOVEL
ENSBTAG00000037319	ENSBTAT00000051819		13	bta-mir-296 [Source:miRBase;Acc:MI0009786]	58091936	58092013	KNOWN
ENSBTAG00000037205	ENSBTAT00000051705		13		60055444	60055560	NOVEL
