# Supplementary material for: Analyzes of genome-wide association follow-up study for calving traits in dairy cattle
Source: BMC Genet. 2012 Aug 14;13:71. doi: 10.1186/1471-2156-13-71 (PMC3465222; doi:10.1186/1471-2156-13-71)
Supplement: Additional file 3 — Table S3. List of genes located in the QTL region on BTA23. [file 1471-2156-13-71-S3.xls]

## Sheet: Sheet1
Ensembl Gene ID	Ensembl Transcript ID	Ensembl Protein ID	Description	Gene Start (bp)	Gene End (bp)	Status (gene)	Status (transcript)
ENSBTAG00000005888	ENSBTAT00000047505	ENSBTAP00000044710	Uncharacterized protein [Source:UniProtKB/TrEMBL;Acc:F1MHX8]	11530878	11594184	KNOWN	KNOWN
ENSBTAG00000000527	ENSBTAT00000036100	ENSBTAP00000035964	AN1-type zinc finger protein 3 [Source:RefSeq peptide;Acc:NP_001095615]	11712802	12040961	KNOWN	KNOWN
ENSBTAG00000000529	ENSBTAT00000000688	ENSBTAP00000000688	BTB/POZ domain-containing protein 9 [Source:UniProtKB/Swiss-Prot;Acc:A4IFG2]	12405340	12462065	KNOWN	KNOWN
ENSBTAG00000012703	ENSBTAT00000016884	ENSBTAP00000016884	lactoylglutathione lyase [Source:RefSeq peptide;Acc:NP_001076965]	12483468	12509232	KNOWN	KNOWN
ENSBTAG00000014063	ENSBTAT00000018689	ENSBTAP00000018689	PREDICTED: Bos taurus dynein, axonemal, heavy chain 8-like (LOC525414), miscRNA. [Source:RefSeq DNA;Acc:XR_084643]	12550367	12883939	KNOWN	KNOWN
ENSBTAG00000014063	ENSBTAT00000065917	ENSBTAP00000056280	PREDICTED: Bos taurus dynein, axonemal, heavy chain 8-like (LOC525414), miscRNA. [Source:RefSeq DNA;Acc:XR_084643]	12550367	12883939	KNOWN	KNOWN
ENSBTAG00000018224	ENSBTAT00000024254	ENSBTAP00000024254	Uncharacterized protein [Source:UniProtKB/TrEMBL;Acc:E1BHF7]	12913192	12940627	KNOWN	KNOWN
ENSBTAG00000001074	ENSBTAT00000001425	ENSBTAP00000001425	Uncharacterized protein C6orf64 homolog [Source:UniProtKB/Swiss-Prot;Acc:Q32L85]	12964407	12971106	KNOWN	KNOWN
ENSBTAG00000011112	ENSBTAT00000014756	ENSBTAP00000014756	Uncharacterized protein [Source:UniProtKB/TrEMBL;Acc:E1BNW6]	13057053	13095621	KNOWN	KNOWN
ENSBTAG00000007140	ENSBTAT00000009396	ENSBTAP00000009396		13102247	13103226	NOVEL	NOVEL
ENSBTAG00000010328	ENSBTAT00000013646	ENSBTAP00000013646	potassium channel subfamily K member 17 [Source:RefSeq peptide;Acc:NP_776983]	13160210	13172869	KNOWN	KNOWN
ENSBTAG00000010352	ENSBTAT00000013669	ENSBTAP00000013669	Uncharacterized protein [Source:UniProtKB/TrEMBL;Acc:F1MKR2]	13175069	13181327	KNOWN	KNOWN
ENSBTAG00000010352	ENSBTAT00000030656	ENSBTAP00000030628	Uncharacterized protein [Source:UniProtKB/TrEMBL;Acc:F1MKR2]	13175069	13181327	KNOWN	KNOWN
ENSBTAG00000027197	ENSBTAT00000064002	ENSBTAP00000056104	kinesin family member 6 [Source:HGNC Symbol;Acc:21202]	13389447	13520727	KNOWN_BY_PROJECTION	NOVEL
ENSBTAG00000027197	ENSBTAT00000064399	ENSBTAP00000054769	kinesin family member 6 [Source:HGNC Symbol;Acc:21202]	13389447	13520727	KNOWN_BY_PROJECTION	NOVEL
ENSBTAG00000027197	ENSBTAT00000009903	ENSBTAP00000009903	kinesin family member 6 [Source:HGNC Symbol;Acc:21202]	13389447	13520727	KNOWN_BY_PROJECTION	NOVEL
ENSBTAG00000021381	ENSBTAT00000036988	ENSBTAP00000036835	Uncharacterized protein [Source:UniProtKB/TrEMBL;Acc:E1B8Z3]	13775149	13829110	KNOWN	KNOWN
ENSBTAG00000010449	ENSBTAT00000013792	ENSBTAP00000013792	Molybdenum cofactor biosynthesis protein 1Molybdenum cofactor biosynthesis protein AMolybdenum cofactor biosynthesis protein C [Source:UniProtKB/Swiss-Prot;Acc:Q1JQD7]	13832466	13866950	KNOWN	KNOWN
ENSBTAG00000044708	ENSBTAT00000062141		bta-mir-2377 [Source:miRBase;Acc:MI0011412]	13082433	13082501	KNOWN	KNOWN
ENSBTAG00000043518	ENSBTAT00000060510			13900773	13900880	NOVEL	NOVEL
ENSBTAG00000046576	ENSBTAT00000066125			13043442	13043516	NOVEL	NOVEL
